# Supplementary material for: Initial Sequencing and Characterization of the Gastrointestinal and Oral Microbiota in Urban Pakistani Adults
Source: Front Cell Infect Microbiol. 2020 Aug 7;10:409. doi: 10.3389/fcimb.2020.00409 (PMC7428047; doi:10.3389/fcimb.2020.00409)
Supplement: Supplementary file 3 [file Table_3.XLSX]

## Sheet: TableS3_NEW
	Actinobacteria	Bacteroidetes	Elusimicrobia	Euryarchaeota	Fibrobacteres	Firmicutes	Lentisphaerae	Proteobacteria	Spirochaetes	Synergistetes	Tenericutes	Verrucomicrobia
Actinobacteria	1	-0.24731	-0.021003	0.061642	-0.12677	0.29462	-0.15071	-0.2086	-0.060985	0.075953	0.14965	0.1791
Bacteroidetes	-0.24731	1	-0.084013	-0.25684	-0.10423	-0.33333	-0.078731	-0.0021505	-0.0087121	-0.14606	-0.2685	-0.3266
Elusimicrobia	-0.021003	-0.084013	1	0.30101	0.26481	-0.13127	0.25539	0.27829	0.28008	0.45292	0.056422	0.36013
Euryarchaeota	0.061642	-0.25684	0.30101	1	0.3499	0.1952	0.33045	-0.061642	0.076303	0.42216	0.047312	0.31456
Fibrobacteres	-0.12677	-0.10423	0.26481	0.3499	1	-0.092961	0.21805	0.076059	0.2815	0.36736	-0.014414	0.072453
Firmicutes	0.29462	-0.33333	-0.13127	0.1952	-0.092961	1	-0.060736	-0.49247	-0.31654	0.15191	0.017606	-0.11589
Lentisphaerae	-0.15071	-0.078731	0.25539	0.33045	0.21805	-0.060736	1	0.14172	0.26731	0.25668	0.01151	0.36917
Proteobacteria	-0.2086	-0.0021505	0.27829	-0.061642	0.076059	-0.49247	0.14172	1	0.42109	-0.15191	0.013205	0.15276
Spirochaetes	-0.060985	-0.0087121	0.28008	0.076303	0.2815	-0.31654	0.26731	0.42109	1	0.1499	-0.30908	0.11737
Synergistetes	0.075953	-0.14606	0.45292	0.42216	0.36736	0.15191	0.25668	-0.15191	0.1499	1	-0.0059791	0.28265
Tenericutes	0.14965	-0.2685	0.056422	0.047312	-0.014414	0.017606	0.01151	0.013205	-0.30908	-0.0059791	1	0.31267
Verrucomicrobia	0.1791	-0.3266	0.36013	0.31456	0.072453	-0.11589	0.36917	0.15276	0.11737	0.28265	0.31267	1
