# Supplementary material for: Initial Sequencing and Characterization of the Gastrointestinal and Oral Microbiota in Urban Pakistani Adults
Source: Front Cell Infect Microbiol. 2020 Aug 7;10:409. doi: 10.3389/fcimb.2020.00409 (PMC7428047; doi:10.3389/fcimb.2020.00409)
Supplement: Supplementary file 4 [file Table_4.XLSX]

## Sheet: output_gender_abun_bar_diagram
Genus	#_samples	#_detected	min_total	mean_total	max_total	#_males	min_males	mean_males	max_males	#_females	min_females	mean_females	max_females
Faecalibacterium	31	31	1.6211	8.88916	21.2013	14	2.39056	7.30561	12.7671	17	1.6211	10.1933	21.2013
Bacteroides	31	31	0.276408	7.91101	42.2456	14	0.276408	3.75552	13.4992	17	0.283879	11.3332	42.2456
Blautia	31	31	0.478112	4.84787	15.5536	14	1.48663	3.85958	10.8621	17	0.478112	5.66175	15.5536
Bifidobacterium	31	31	0.029882	4.2148	11.273	14	0.029882	3.68562	10.623	17	0.380995	4.6506	11.273
Pseudobutyrivibrio	31	31	0.380995	3.81935	10.4064	14	0.380995	3.28542	10.115	17	0.515464	4.25906	10.4064
Sarcina	31	31	0.246526	3.63933	11.4896	14	0.246526	2.81958	6.5815	17	0.268938	4.31443	11.4896
Roseburia	31	31	0.478112	3.45739	8.53877	14	0.478112	2.85106	5.02764	17	1.05334	3.95672	8.53877
Sutterella	31	31	0.134469	3.14821	9.98058	14	0.134469	2.49301	7.41073	17	0.209174	3.68779	9.98058
Collinsella	31	31	0.253997	2.058	6.38727	14	0.253997	1.60776	6.05857	17	0.627521	2.42879	6.38727
Subdoligranulum	31	31	0.276408	1.99703	4.1013	14	0.276408	1.52772	3.76513	17	0.343643	2.38353	4.1013
Dorea	31	31	0.351113	1.95414	5.05752	14	0.351113	1.61416	5.05752	17	0.380995	2.23412	5.00523
Alistipes	31	31	0.0597639	0.921521	6.80562	14	0.0597639	0.489851	1.91245	17	0.0821754	1.27701	6.80562
Clostridium	31	31	0.119528	0.813802	3.14508	14	0.119528	0.419415	1.00105	17	0.134469	1.13859	3.14508
Fusicatenibacter	31	31	0.029882	0.769943	2.41297	14	0.104587	0.641929	2.32332	17	0.029882	0.875366	2.41297
Intestinibacter	31	31	0.126998	0.683429	3.33931	14	0.126998	0.401272	0.896459	17	0.171821	0.915794	3.33931
Lachnospira	31	31	0.0597639	0.407262	1.37457	14	0.0597639	0.220379	0.545346	17	0.104587	0.561166	1.37457
Intestinimonas	31	31	0.00747	0.20098	0.814284	14	0.00747	0.139805	0.253997	17	0.0448229	0.25136	0.814284
Pantoea	31	30	0	1.16226	4.56447	14	0.014941	0.955689	3.27955	16	0	1.33238	4.56447
Streptococcus	31	30	0	0.701503	5.5954	14	0.112057	1.16967	5.5954	16	0	0.315958	0.881518
Parabacteroides	31	30	0	0.419793	2.70432	13	0	0.148343	0.620051	17	0.0224115	0.643341	2.70432
Flavonifractor	31	30	0	0.417143	1.58374	13	0	0.402873	1.58374	17	0.0373525	0.428894	1.58374
Anaerostipes	31	30	0	0.383646	2.5325	14	0.014941	0.34471	1.23263	16	0	0.415711	2.5325
Terrisporobacter	31	30	0	0.259057	0.926341	14	0.0448229	0.163284	0.410877	16	0	0.33793	0.926341
Oscillibacter	31	30	0	0.0894049	0.336172	14	0.00747	0.0464237	0.141939	16	0	0.124801	0.336172
Dialister	31	29	0	2.66215	7.97849	13	0	2.50582	7.97849	16	0	2.79089	6.02122
Lactobacillus	31	29	0	0.488233	5.84939	13	0	0.125397	0.433289	16	0	0.787038	5.84939
Anaerotruncus	31	29	0	0.238574	1.34469	13	0	0.16862	0.493052	16	0	0.296183	1.34469
Marvinbryantia	31	29	0	0.0903688	0.321231	14	0.00747	0.0763057	0.291349	15	0	0.10195	0.321231
Peptoclostridium	31	29	0	0.0665114	0.209174	13	0	0.0421549	0.171821	16	0	0.0865698	0.209174
Alloprevotella	31	28	0	8.43852	23.5171	14	0.134469	9.67429	23.4648	14	0	7.42083	23.5171
Flavobacterium	31	28	0	0.571854	3.17496	14	0.0224115	0.410343	1.6211	14	0	0.704863	3.17496
Senegalimassilia	31	28	0	0.15447	0.634992	13	0	0.0859106	0.164351	15	0	0.210932	0.634992
Butyrivibrio	31	26	0	0.377621	2.47273	12	0	0.47491	1.77798	14	0	0.297501	2.47273
Romboutsia	31	26	0	0.243152	1.42686	11	0	0.104587	0.373525	15	0	0.357265	1.42686
Bilophila	31	26	0	0.192787	1.07575	12	0	0.106188	0.582698	14	0	0.264104	1.07575
Allisonella	31	26	0	0.0520524	0.216644	14	0.00747	0.0448229	0.112057	12	0	0.0580062	0.216644
Catenibacterium	31	25	0	1.75316	6.13327	13	0	1.87296	5.9241	12	0	1.65449	6.13327
Haemophilus	31	25	0	0.0922967	0.620051	10	0	0.0416212	0.395936	15	0	0.134029	0.620051
Slackia	31	25	0	0.0607278	0.261467	13	0	0.0432221	0.141939	12	0	0.0751443	0.261467
Enterobacter	31	24	0	0.182425	2.83132	11	0	0.0992508	0.425818	13	0	0.250921	2.83132
Moryella	31	23	0	0.283879	4.84088	10	0	0.0325499	0.104587	13	0	0.490855	4.84088
Butyricimonas	31	22	0	0.17881	2.96579	11	0	0.288681	2.96579	11	0	0.0883276	0.560287
Howardella	31	22	0	0.0224114	0.0747049	11	0	0.0160081	0.0597639	11	0	0.0276847	0.0747049
Asteroleplasma	31	21	0	2.47635	27.2972	11	0	1.25344	6.6338	10	0	3.48345	27.2972
Prevotella	31	20	0	0.811633	13.8354	8	0	0.500523	2.50261	12	0	1.06784	13.8354
Victivallis	31	20	0	0.559564	4.74376	10	0	0.30042	1.88256	10	0	0.772976	4.74376
Odoribacter	31	20	0	0.1176	1.21769	11	0	0.125397	1.21769	9	0	0.111178	0.874047
Turicibacter	31	20	0	0.0747049	0.829225	8	0	0.0256131	0.134469	12	0	0.115133	0.829225
Succinivibrio	31	19	0	12.2118	42.903	14	2.36068	23.4621	42.903	5	0	2.94689	16.4724
Desulfovibrio	31	19	0	0.34051	2.9882	8	0	0.165418	0.657403	11	0	0.484703	2.9882
Actinomyces	31	19	0	0.0168688	0.0821754	6	0	0.0112056	0.0821754	13	0	0.0215326	0.0821754
Mitsuokella	31	18	0	2.22235	17.0402	12	0	2.04958	17.0402	6	0	2.36463	13.4618
Corynebacterium	31	16	0	1.65267	35.8733	7	0	3.56396	35.8733	9	0	0.0786598	0.657403
Campylobacter	31	16	0	0.381718	5.2667	7	0	0.723037	5.2667	9	0	0.100632	0.9114
Phascolarctobacterium	31	16	0	0.243393	2.6072	11	0	0.514397	2.6072	5	0	0.0202142	0.15688
Peptoniphilus	31	16	0	0.23279	3.33184	7	0	0.455166	3.33184	9	0	0.0496567	0.46317
Peptococcus	31	15	0	0.0573541	0.358584	7	0	0.0741713	0.231585	8	0	0.0435046	0.358584
Mogibacterium	31	15	0	0.0409672	0.291349	7	0	0.0506926	0.291349	8	0	0.032958	0.239056
Robinsoniella	31	15	0	0.0310868	0.433289	6	0	0.00586954	0.029882	9	0	0.0518539	0.433289
Megasphaera	31	14	0	3.46173	24.2642	8	0	4.08743	16.211	6	0	2.94645	24.2642
Paraprevotella	31	14	0	0.149169	2.68191	8	0	0.0304156	0.119528	6	0	0.246966	2.68191
Erysipelatoclostridium	31	14	0	0.0612098	0.321231	6	0	0.0485582	0.261467	8	0	0.0716288	0.321231
Enterococcus	31	14	0	0.0530164	0.485582	5	0	0.03255	0.15688	9	0	0.069871	0.485582
Enterorhabdus	31	14	0	0.043859	0.253997	6	0	0.0272139	0.15688	8	0	0.0575667	0.253997
Veillonella	31	14	0	0.0387983	0.537875	5	0	0.0549614	0.537875	9	0	0.0254875	0.171821
Elusimicrobium	31	13	0	0.628485	10.3242	10	0	1.35109	10.3242	3	0	0.0333975	0.410877
Sporobacter	31	13	0	0.0159049	0.14941	7	0	0.0160081	0.112057	6	0	0.0158198	0.14941
Porphyromonas	31	12	0	0.464616	5.91663	5	0	0.915669	5.91663	7	0	0.0931614	0.732108
Anaerococcus	31	12	0	0.275444	6.15569	6	0	0.594438	6.15569	6	0	0.0127437	0.0672344
Finegoldia	31	12	0	0.126757	1.61363	6	0	0.20864	1.61363	6	0	0.0593244	0.776931
Murdochiella	31	12	0	0.104105	1.35963	5	0	0.188363	1.35963	7	0	0.0347158	0.209174
Methanobrevibacter	31	12	0	0.0930197	0.642462	6	0	0.0672344	0.313761	6	0	0.114255	0.642462
Propionibacterium	31	12	0	0.0669934	1.02346	6	0	0.119528	1.02346	6	0	0.0237298	0.201703
Weissella	31	12	0	0.0638606	0.717167	6	0	0.10512	0.717167	6	0	0.0298819	0.283879
Candidatus_Soleaferrea	31	12	0	0.0489196	0.440759	5	0	0.0634991	0.440759	7	0	0.0369129	0.410877
Olsenella	31	11	0	0.575951	7.61243	2	0	0.259333	3.61572	9	0	0.836695	7.61243
Barnesiella	31	11	0	0.0544623	0.9114	5	0	0.0416212	0.515464	6	0	0.0650372	0.9114
Varibaculum	31	11	0	0.0421721	0.829225	7	0	0.0864442	0.829225	4	0	0.0057127	0.0522934
Solobacterium	31	11	0	0.0195196	0.268938	7	0	0.00907117	0.0448229	4	0	0.0281242	0.268938
Papillibacter	31	11	0	0.0127721	0.141939	4	0	0.00320157	0.014941	7	0	0.0206536	0.141939
Thalassospira	31	10	0	0.383405	3.76513	8	0	0.737444	3.76513	2	0	0.0918431	1.51651
Fretibacterium	31	10	0	0.0240983	0.321231	5	0	0.022945	0.141939	5	0	0.0250481	0.321231
Mobiluncus	31	10	0	0.0166278	0.186762	3	0	0.0293484	0.186762	7	0	0.00615209	0.029882
Peptostreptococcus	31	10	0	0.00650651	0.0448229	5	0	0.00693686	0.0373525	5	0	0.00615211	0.0448229
Trichococcus	31	10	0	0.00481961	0.0224115	3	0	0.00373525	0.0224115	7	0	0.00571262	0.0224115
Gemella	31	9	0	0.00602455	0.0522934	4	0	0.00693685	0.0522934	5	0	0.00527324	0.0373525
Megamonas	31	8	0	2.3426	19.8715	3	0	1.02132	8.09054	5	0	3.43071	19.8715
Fibrobacter	31	8	0	0.013254	0.216644	4	0	0.00213429	0.00747	4	0	0.0224115	0.216644
Anaeroplasma	31	7	0	0.0122901	0.186762	3	0	0.0144073	0.186762	4	0	0.0105465	0.0747049
Others	31	7	0	0.00216877	0.014941	2	0	0.00106714	0.00747	5	0	0.003076	0.014941
