# Supplementary material for: Initial Sequencing and Characterization of the Gastrointestinal and Oral Microbiota in Urban Pakistani Adults
Source: Front Cell Infect Microbiol. 2020 Aug 7;10:409. doi: 10.3389/fcimb.2020.00409 (PMC7428047; doi:10.3389/fcimb.2020.00409)
Supplement: Supplementary file 5 [file Table_5.XLSX]

## Sheet: Table6
	Actinomyces	Alistipes	Allisonella	Alloprevotella	Anaerococcus	Anaeroplasma	Anaerostipes	Anaerotruncus	Asteroleplasma	Bacteroides	Barnesiella	Bifidobacterium	Bilophila	Blautia	Butyricimonas	Butyrivibrio	Campylobacter	Candidatus_Soleafe	Catenibacterium	Clostridium	Collinsella	Corynebacterium	Desulfovibrio	Dialister	Dorea	Elusimicrobium	Enterobacter	Enterococcus	Enterorhabdus	Erysipelatoclostri	Faecalibacterium	Fibrobacter	Finegoldia	Flavobacterium	Flavonifractor	Fretibacterium	Fusicatenibacter	Gemella	Haemophilus	Howardella	Intestinibacter	Intestinimonas	Lachnospira	Lactobacillus	Marvinbryantia	Megamonas	Megasphaera	Methanobrevibacter	Mitsuokella
Actinomyces	1	-0.026392	0.19489	-0.014396	0.057243	0.064283	-0.24286	0.0024124	0.20407	-0.081313	0.0093982	0.033482	-0.056102	0.071747	-0.15797	0.027044	0.060387	-0.21539	0.14586	0.1462	0.13393	0.1394	0.20447	0.064711	0.12928	-0.13138	-0.066838	0.31133	0.025667	-0.11711	-0.033482	0.075456	0.11166	0.064922	-0.1273	-0.065103	0.10066	0	0.17429	0.12331	0.052728	0.1186	0.41508	0.32085	0.16719	0.19835	0.13363	-0.072184	-0.065622
Alistipes	-0.026392	1	-0.20475	-0.17965	-0.36964	0.075049	0.21475	0.01741	-0.21819	0.13377	0.039566	-0.012945	0.49732	0.05178	0.25788	0.11755	-0.28724	-0.20252	-0.17765	0.27676	-0.10788	-0.35754	-0.02802	-0.051892	0.0064795	-0.22125	0.015633	-0.24737	-0.11063	0.23448	0.36246	0.074554	-0.26409	0.33623	0.3467	-0.079288	0.10811	-0.1076	0.071879	-0.048668	0.012973	0.19433	0.14502	0.13058	0.15301	0.063906	-0.31806	-0.06512	-0.42861
Allisonella	0.19489	-0.20475	1	0.19362	-0.050303	-0.16836	-0.16059	-0.0044754	0.10283	-0.21962	-0.011623	0.17969	-0.22852	0.1575	-0.15816	-0.12999	-0.096751	-0.036581	0.4916	0.073364	0.27286	-0.050707	0.14885	0.44685	0.20431	-0.12187	-0.094145	0.2252	0.12169	-0.33118	-0.11314	0.033329	-0.13717	0.18958	-0.18492	-0.099641	-0.040017	0.20863	0.020786	0.0095316	0.12672	0.1594	0.0044511	-0.011188	0.085407	-0.07885	0.35867	0.0027899	0.19965
Alloprevotella	-0.014396	-0.17965	0.19362	1	-0.051641	-0.16374	-0.041215	-0.20022	0.038639	-0.4876	-0.10457	0.02589	-0.20245	0.00863	0.0022621	-0.064321	-0.096573	-0.11221	0.21054	-0.034595	0.01726	-0.10356	0.072384	0.09946	-0.053996	0.16857	-0.060297	-0.01546	-0.10034	-0.059265	-0.00863	-0.12966	-0.043562	-0.045553	-0.19935	0.11453	-0.09946	-0.064563	0.049417	0.099654	-0.14703	-0.082973	-0.14502	0.095758	-0.13553	-0.057515	0.11029	-0.17908	0.20365
Anaerococcus	0.057243	-0.36964	-0.050303	-0.051641	1	-0.055687	-0.11985	0.19403	0.054227	-0.06773	0.081622	0.013546	-0.13816	0.029801	-0.18179	0.050132	0.61877	0.072167	0.13219	-0.14933	-0.024383	0.82052	-0.049845	0.0054301	0.035257	0.12237	-0.14863	0.11325	0.038768	-0.27179	-0.018964	0.081407	0.76923	-0.2506	-0.10339	0.018437	0.092311	0.22777	-0.10154	0.075664	0.002715	-0.0054836	-0.021744	-0.021862	0.18939	0.028086	0.22224	0.17377	0.1011
Anaeroplasma	0.064283	0.075049	-0.16836	-0.16374	-0.055687	1	0.12307	0.39787	0.021493	-0.21762	0.3296	-0.19042	0.01734	0.17682	0.092693	0.37403	0.10147	0.2631	-0.024196	0.25557	0.081607	-0.011658	0.13616	-0.1329	0.095311	0.31133	-0.15838	-0.20711	0.2149	0.19493	0.068006	0.36272	-0.055782	-0.0034187	0.33809	0.30083	0.14994	-0.2035	-0.15222	0.20454	0.36802	0.24777	-0.013645	-0.037729	0.32383	-0.010072	-0.29106	0.45329	-0.14928
Anaerostipes	-0.24286	0.21475	-0.16059	-0.041215	-0.11985	0.12307	1	0.23991	-0.10022	-0.16433	0.09913	0.24217	0.2095	0.37622	0.056675	0.11781	-0.029779	0.049368	-0.22639	0.35536	0.22919	-0.049423	-0.26677	0.13435	0.2316	0.036955	-0.14548	-0.43125	0.20627	0.50355	0.39784	0.019491	-0.12551	0.28913	0.23018	0.20012	0.31636	-0.098595	-0.067533	0.144	0.14301	0.14661	-0.075922	-0.0087241	0.19278	0.0096067	-0.49097	0.1414	-0.18036
Anaerotruncus	0.0024124	0.01741	-0.0044754	-0.20022	0.19403	0.39787	0.23991	1	0.1554	-0.17571	0.34383	-0.010846	-0.088501	0.43603	0.16148	0.37911	0.25395	0.43201	-0.030872	0.29783	0.24513	0.17107	0.21364	0.11087	0.31706	0.10593	-0.26047	-0.33421	0.41907	0.10104	0.08894	0.20533	0.16425	0.1614	0.51199	0.43994	0.24131	-0.015456	-0.067754	0.24933	0.52827	0.38859	-0.14799	-0.094092	0.37143	-0.17027	-0.23469	0.5811	-0.15238
Asteroleplasma	0.20407	-0.21819	0.10283	0.038639	0.054227	0.021493	-0.10022	0.1554	1	-0.083824	0.10387	0.12913	-0.25649	-0.070231	0	-0.037264	0.046803	0.1638	-0.057574	-0.011352	-0.029452	0.075087	0.11769	-0.034056	-0.09979	0.10786	-0.14774	0.17858	0.099959	-0.15964	-0.21069	-0.071479	0.057178	-0.15489	-0.050057	0.1881	-0.14758	0.077479	0.063684	0.29446	-0.0068112	-0.19259	-0.036366	0.068558	-0.0091813	0.097302	0.21278	-0.10542	-0.0099462
Bacteroides	-0.081313	0.13377	-0.21962	-0.4876	-0.06773	-0.21762	-0.16433	-0.17571	-0.083824	1	0.042255	-0.0064516	0.22153	-0.16129	-0.0067643	-0.19455	0.0024682	-0.046374	-0.27107	-0.11853	-0.015054	-0.014747	-0.067496	-0.13578	0	-0.3518	0.19144	0.1952	-0.14105	0.082189	-0.066667	-0.11632	-0.054277	-0.12973	-0.015119	-0.29564	-0.032328	0.1808	0.04254	-0.2518	-0.079742	-0.10447	0.21144	-0.093279	-0.11984	0.23569	-0.0025567	-0.16768	-0.17467
Barnesiella	0.0093982	0.039566	-0.011623	-0.10457	0.081622	0.3296	0.09913	0.34383	0.10387	0.042255	1	-0.053523	0.077576	0.21128	0.25105	0.19692	0.10023	0.29658	0.0057272	0.039523	0.053523	0.090146	0.21341	0.067754	0.18612	0.14444	0.017495	-0.18504	0.1075	0.10093	0.025353	0.059253	0.095982	-0.022658	0.12731	0.29907	0.20044	0.15254	-0.043992	0.11196	0.19197	0.37062	-0.13	-0.028416	0.34534	0.27953	-0.22438	0.18777	-0.1886
Bifidobacterium	0.033482	-0.012945	0.17969	0.02589	0.013546	-0.19042	0.24217	-0.010846	0.12913	-0.0064516	-0.053523	1	0.0021934	0.26022	-0.32243	-0.26529	0.017278	-0.15003	0.096188	0.39009	0.48387	0	-0.26766	0.35991	0.31862	-0.15752	-0.24486	0.22602	0.15643	0.041095	0.2	-0.15509	-0.027138	0.1773	-0.2311	-0.13757	0.17026	0.21145	0.18583	0.20097	-0.023707	-0.034823	0.14671	0.2755	0.10241	0.070069	0.063917	-0.12441	-0.033045
Bilophila	-0.056102	0.49732	-0.22852	-0.20245	-0.13816	0.01734	0.2095	-0.088501	-0.25649	0.22153	0.077576	0.0021934	1	-0.0065802	0.22307	0	-0.10321	-0.26988	-0.20959	0.16486	-0.024128	-0.057657	-0.24925	-0.0065944	0.039524	-0.34811	-0.027245	-0.17551	-0.30864	0.24886	0.26979	0.056022	-0.038751	0.16981	0.13878	-0.14927	0.16046	-0.0062511	0.24206	-0.035341	-0.16046	0.066595	0.088021	0.092926	0.13778	0.28911	-0.35725	-0.21792	-0.40926
Blautia	0.071747	0.05178	0.1575	0.00863	0.029801	0.17682	0.37622	0.43603	-0.070231	-0.16129	0.21128	0.26022	-0.0065802	1	-0.069898	0.15476	0.061706	-0.0081836	0.052466	0.49785	0.52688	0.049156	-0.062841	0.46767	0.65447	-0.010502	-0.13801	-0.19006	0.35133	0.2928	0.32903	0.19386	0.010855	0.35892	0.19655	0.13172	0.51509	-0.02758	-0.10075	0.15477	0.32543	0.50058	0.01726	0.023862	0.55125	-0.063699	-0.29913	0.36782	-0.070811
Butyricimonas	-0.15797	0.25788	-0.15816	0.0022621	-0.18179	0.092693	0.056675	0.16148	0	-0.0067643	0.25105	-0.32243	0.22307	-0.069898	1	0.21789	-0.020703	0.048622	-0.21316	-0.027116	-0.25028	-0.12112	0.19522	-0.14688	-0.099317	0.14864	0.0046678	-0.31776	-0.16939	0.26121	0.092446	0.21681	-0.07398	0.18363	0.43706	0.30076	0.022596	0.093177	-0.032865	-0.10657	0.038414	0.066176	-0.33705	-0.36163	0.10737	0.026715	-0.26806	0.0056713	-0.22768
Butyrivibrio	0.027044	0.11755	-0.12999	-0.064321	0.050132	0.37403	0.11781	0.37911	-0.037264	-0.19455	0.19692	-0.26529	0	0.15476	0.21789	1	0.098958	0.15704	0.051689	0.16617	-0.088432	0.01516	-0.055031	-0.07976	0.086314	0.19433	-0.21511	-0.43566	0.13709	0.095053	0.013265	0.0066431	0.039058	0.1756	0.46628	0.2648	0.15066	-0.31818	-0.20255	0.2066	0.22599	0.29534	-0.15747	-0.033451	0.21503	-0.10805	-0.29174	0.47266	-0.21111
Campylobacter	0.060387	-0.28724	-0.096751	-0.096573	0.61877	0.10147	-0.029779	0.25395	0.046803	0.0024682	0.10023	0.017278	-0.10321	0.061706	-0.020703	0.098958	1	0.10958	0.0075271	-0.0049471	0.061706	0.57264	-0.032055	-0.086575	0.059301	0.21394	-0.26315	0.058957	-0.03532	-0.079592	0.11107	0.10013	0.4641	-0.16627	0.024789	0.12094	0.11626	0.26379	0.059103	0.10075	0.2152	0.022482	0.14362	-0.20167	0.18505	0.036555	-0.011737	0.22971	0.089399
Candidatus_Soleafe	-0.21539	-0.20252	-0.036581	-0.11221	0.072167	0.2631	0.049368	0.43201	0.1638	-0.046374	0.29658	-0.15003	-0.26988	-0.0081836	0.048622	0.15704	0.10958	1	0.033276	-0.12849	-0.057285	-0.046765	0.41332	-0.038273	-0.081924	0.16318	0.15248	-0.10425	0.40987	-0.039095	-0.23187	0.036886	0.14458	-0.24958	0.25479	0.45297	-0.16949	-0.019436	-0.14484	0.070325	0.32258	0.035889	-0.14231	-0.34671	-0.14095	-0.38784	-0.03243	0.3808	0.23952
Catenibacterium	0.14586	-0.17765	0.4916	0.21054	0.13219	-0.024196	-0.22639	-0.030872	-0.057574	-0.27107	0.0057272	0.096188	-0.20959	0.052466	-0.21316	0.051689	0.0075271	0.033276	1	-0.052579	0.10493	-0.0049969	0.099368	0.31986	0.010942	0.11743	0.018103	0.11749	-0.010427	-0.54567	-0.22735	0.12481	0.17931	0.096709	-0.20199	-0.047608	-0.063533	-0.090339	-0.02276	0.27709	0.065724	0.16814	0.072375	0.07718	-0.011074	-0.14246	0.34566	0.13746	0.30472
Clostridium	0.1462	0.27676	0.073364	-0.034595	-0.14933	0.25557	0.35536	0.29783	-0.011352	-0.11853	0.039523	0.39009	0.16486	0.49785	-0.027116	0.16617	-0.0049471	-0.12849	-0.052579	1	0.45474	-0.10345	-0.076971	0.31317	0.5178	-0.11314	-0.35693	-0.14414	0.27499	0.35263	0.33836	0.14571	-0.15774	0.3987	0.23593	0.11734	0.35205	0.046066	0.10097	0.22919	0.30022	0.35771	0.12541	0.11957	0.39522	0.0031918	-0.2844	0.17618	-0.31697
Collinsella	0.13393	-0.10788	0.27286	0.01726	-0.024383	0.081607	0.22919	0.24513	-0.029452	-0.015054	0.053523	0.48387	-0.024128	0.52688	-0.25028	-0.088432	0.061706	-0.057285	0.10493	0.45474	1	0.029494	-0.12801	0.47629	0.58558	-0.21003	-0.28938	0.092463	0.31543	0.1541	0.1828	0.077545	-0.016283	0.21189	-0.084234	-0.049761	0.41164	0.082741	0.10523	0.16863	0.33405	0.26553	0.15966	0.15402	0.29414	0.05096	-0.11505	0.16227	-0.0047207
Corynebacterium	0.1394	-0.35754	-0.050707	-0.10356	0.82052	-0.011658	-0.049423	0.17107	0.075087	-0.014747	0.090146	0	-0.057657	0.049156	-0.12112	0.01516	0.57264	-0.046765	-0.0049969	-0.10345	0.029494	1	-0.13566	-0.014779	0.1181	0.072013	-0.20353	0.073385	0.017585	-0.12035	0.039325	0.088624	0.67925	-0.17051	-0.12095	0.033453	0.18473	0.2977	-0.046059	0.021121	-0.0049262	-0.044773	0.0024658	-0.0024792	0.21664	0.25116	0.090581	0.11437	-0.037767
Desulfovibrio	0.20447	-0.02802	0.14885	0.072384	-0.049845	0.13616	-0.26677	0.21364	0.11769	-0.067496	0.21341	-0.26766	-0.24925	-0.062841	0.19522	-0.055031	-0.032055	0.41332	0.099368	-0.076971	-0.12801	-0.13566	1	-0.11662	-0.079218	0.12218	0.18309	0.055594	0.1693	-0.18624	-0.12801	0.24827	-0.023497	-0.095942	0.14259	0.42766	-0.11196	0.1194	-0.087233	-0.020001	0.21459	0.21906	-0.03269	-0.17843	-0.01179	-0.24473	0.17432	0.17562	0.11495
Dialister	0.064711	-0.051892	0.44685	0.09946	0.0054301	-0.1329	0.13435	0.11087	-0.034056	-0.13578	0.067754	0.35991	-0.0065944	0.46767	-0.14688	-0.07976	-0.086575	-0.038273	0.31986	0.31317	0.47629	-0.014779	-0.11662	1	0.41855	-0.24732	-0.12939	-0.010296	0.22873	0.030887	0.0064655	-0.003238	0.046235	0.30336	-0.093074	-0.18187	0.25702	0.064493	0.033657	0.071766	0.15335	0.21375	0.086487	0.002174	0.24674	0.012767	-0.0051244	0.043367	0.12773
Dorea	0.12928	0.0064795	0.20431	-0.053996	0.035257	0.095311	0.2316	0.31706	-0.09979	0	0.18612	0.31862	0.039524	0.65447	-0.099317	0.086314	0.059301	-0.081924	0.010942	0.5178	0.58558	0.1181	-0.079218	0.41855	1	-0.19186	-0.13148	-0.046281	0.2824	0.25455	0.24543	0.17143	0.0163	0.20563	0.064865	0.076186	0.42718	0.23622	0.026896	0.074001	0.21575	0.40307	0.079914	0.11292	0.49731	0.031884	-0.16124	0.20848	-0.096879
Elusimicrobium	-0.13138	-0.22125	-0.12187	0.16857	0.12237	0.31133	0.036955	0.10593	0.10786	-0.3518	0.14444	-0.15752	-0.34811	-0.010502	0.14864	0.19433	0.21394	0.16318	0.11743	-0.11314	-0.21003	0.072013	0.12218	-0.24732	-0.19186	1	0.0081527	-0.1411	0.0093923	-0.015678	0.057759	0.23272	0.17891	-0.052793	0.09756	0.48956	-0.013155	-0.10475	-0.19407	0.12973	0.071039	-0.031884	-0.27919	-0.17744	0.047879	-0.18275	-0.043697	0.28726	0.14984
Enterobacter	-0.066838	0.015633	-0.094145	-0.060297	-0.14863	-0.15838	-0.14548	-0.26047	-0.14774	0.19144	0.017495	-0.24486	-0.027245	-0.13801	0.0046678	-0.21511	-0.26315	0.15248	0.018103	-0.35693	-0.28938	-0.20353	0.18309	-0.12939	-0.13148	0.0081527	1	0.17546	-0.050435	-0.010634	-0.17808	0.14715	-0.036518	-0.18576	-0.098369	-0.051507	-0.28555	-0.088817	-0.10892	-0.17694	-0.19185	-0.11039	0.064764	-0.12125	-0.22102	-0.19121	0.15614	-0.12038	0.33716
Enterococcus	0.31133	-0.24737	0.2252	-0.01546	0.11325	-0.20711	-0.43125	-0.33421	0.17858	0.1952	-0.18504	0.22602	-0.17551	-0.19006	-0.31776	-0.43566	0.058957	-0.10425	0.11749	-0.14414	0.092463	0.073385	0.055594	-0.010296	-0.046281	-0.1411	0.17546	1	-0.067381	-0.24847	-0.16438	-0.011577	0.048617	-0.29955	-0.41272	-0.34259	-0.35778	0.29279	0.090916	-0.12967	-0.14672	-0.31192	0.32725	0.13213	-0.16134	-0.068469	0.57711	-0.24872	0.30163
Enterorhabdus	0.025667	-0.11063	0.12169	-0.10034	0.038768	0.2149	0.20627	0.41907	0.099959	-0.14105	0.1075	0.15643	-0.30864	0.35133	-0.16939	0.13709	-0.03532	0.40987	-0.010427	0.27499	0.31543	0.017585	0.1693	0.22873	0.2824	0.0093923	-0.050435	-0.067381	1	0.088821	-0.058983	0.0077059	0.042071	0.074773	0.21892	0.20594	0.13364	0.021926	-0.10413	-0.074377	0.41634	0.18427	-0.079757	-0.093126	0.11692	-0.30004	-0.0030488	0.50635	0.098515
Erysipelatoclostri	-0.11711	0.23448	-0.33118	-0.059265	-0.27179	0.19493	0.50355	0.10104	-0.15964	0.082189	0.10093	0.041095	0.24886	0.2928	0.26121	0.095053	-0.079592	-0.039095	-0.54567	0.35263	0.1541	-0.12035	-0.18624	0.030887	0.25455	-0.015678	-0.010634	-0.24847	0.088821	1	0.37499	0.096471	-0.21716	0.21175	0.29149	0.14683	0.26254	-0.043919	-0.10161	-0.16554	0.11583	0.064984	-0.072149	-0.10881	0.17695	0.083685	-0.56184	0.048452	-0.2368
Faecalibacterium	-0.033482	0.36246	-0.11314	-0.00863	-0.018964	0.068006	0.39784	0.08894	-0.21069	-0.066667	0.025353	0.2	0.26979	0.32903	0.092446	0.013265	0.11107	-0.23187	-0.22735	0.33836	0.1828	0.039325	-0.12801	0.0064655	0.24543	0.057759	-0.17808	-0.16438	-0.058983	0.37499	1	0.1357	-0.10313	0.31136	0.19223	0.11416	0.41164	0.015322	0.020151	-0.00231	0.096983	0.20894	0.056095	0.028201	0.37694	0.095549	-0.41674	0.06491	-0.30685
Fibrobacter	0.075456	0.074554	0.033329	-0.12966	0.081407	0.36272	0.019491	0.20533	-0.071479	-0.11632	0.059253	-0.15509	0.056022	0.19386	0.21681	0.0066431	0.10013	0.036886	0.12481	0.14571	0.077545	0.088624	0.24827	-0.003238	0.17143	0.23272	0.14715	-0.011577	0.0077059	0.096471	0.1357	1	0.15494	0.074716	0.17523	0.24188	0.136	0.07827	-0.19174	0.093708	0.27523	0.28775	0.071313	-0.13689	0.34699	-0.21055	-0.042253	0.23974	0.092203
Finegoldia	0.11166	-0.26409	-0.13717	-0.043562	0.76923	-0.055782	-0.12551	0.16425	0.057178	-0.054277	0.095982	-0.027138	-0.038751	0.010855	-0.07398	0.039058	0.4641	0.14458	0.17931	-0.15774	-0.016283	0.67925	-0.023497	0.046235	0.0163	0.17891	-0.036518	0.048617	0.042071	-0.21716	-0.10313	0.15494	1	-0.191	-0.1172	0.1182	0.12511	0.10828	0.014127	0.043727	-0.021757	-0.074156	0.059898	-0.041062	0.12648	-0.016077	0.07098	0.17065	0.16382
Flavobacterium	0.064922	0.33623	0.18958	-0.045553	-0.2506	-0.0034187	0.28913	0.1614	-0.15489	-0.12973	-0.022658	0.1773	0.16981	0.35892	0.18363	0.1756	-0.16627	-0.24958	0.096709	0.3987	0.21189	-0.17051	-0.095942	0.30336	0.20563	-0.052793	-0.18576	-0.29955	0.074773	0.21175	0.31136	0.074716	-0.191	1	0.23887	-0.002943	0.39003	-0.14173	0.0090044	0.069677	0.16468	0.36325	-0.045553	0.056707	0.26726	0.0064045	-0.29047	0.22026	-0.32987
Flavonifractor	-0.1273	0.3467	-0.18492	-0.19935	-0.10339	0.33809	0.23018	0.51199	-0.050057	-0.015119	0.12731	-0.2311	0.13878	0.19655	0.43706	0.46628	0.024789	0.25479	-0.20199	0.23593	-0.084234	-0.12095	0.14259	-0.093074	0.064865	0.09756	-0.098369	-0.41272	0.21892	0.29149	0.19223	0.17523	-0.1172	0.23887	1	0.29104	0.058442	-0.12003	-0.20463	0.090482	0.38312	0.28416	-0.21235	-0.23748	0.21664	-0.2559	-0.30299	0.35855	-0.27736
Fretibacterium	-0.065103	-0.079288	-0.099641	0.11453	0.018437	0.30083	0.20012	0.43994	0.1881	-0.29564	0.29907	-0.13757	-0.14927	0.13172	0.30076	0.2648	0.12094	0.45297	-0.047608	0.11734	-0.049761	0.033453	0.42766	-0.18187	0.076186	0.48956	-0.051507	-0.34259	0.20594	0.14683	0.11416	0.24188	0.1182	-0.002943	0.29104	1	0.1408	-0.012513	-0.14323	0.17293	0.21707	0.1807	-0.33771	-0.20963	0.07414	-0.13872	-0.22619	0.39757	-0.08353
Fusicatenibacter	0.10066	0.10811	-0.040017	-0.09946	0.092311	0.14994	0.31636	0.24131	-0.14758	-0.032328	0.20044	0.17026	0.16046	0.51509	0.022596	0.15066	0.11626	-0.16949	-0.063533	0.35205	0.41164	0.18473	-0.11196	0.25702	0.42718	-0.013155	-0.28555	-0.35778	0.13364	0.26254	0.41164	0.136	0.12511	0.39003	0.058442	0.1408	1	-0.10135	0.015706	0.076396	0.20086	0.3926	0.043243	0.097828	0.48693	0.29046	-0.46119	0.26291	-0.34772
Gemella	0	-0.1076	0.20863	-0.064563	0.22777	-0.2035	-0.098595	-0.015456	0.077479	0.1808	0.15254	0.21145	-0.0062511	-0.02758	0.093177	-0.31818	0.26379	-0.019436	-0.090339	0.046066	0.082741	0.2977	0.1194	0.064493	0.23622	-0.10475	-0.088817	0.29279	0.021926	-0.043919	0.015322	0.07827	0.10828	-0.14173	-0.12003	-0.012513	-0.10135	1	0.15952	-0.28638	-0.08599	-0.034115	0.0030744	-0.095827	0.11177	0.118	0.28417	-0.17728	0.013454
Haemophilus	0.17429	0.071879	0.020786	0.049417	-0.10154	-0.15222	-0.067533	-0.067754	0.063684	0.04254	-0.043992	0.18583	0.24206	-0.10075	-0.032865	-0.20255	0.059103	-0.14484	-0.02276	0.10097	0.10523	-0.046059	-0.087233	0.033657	0.026896	-0.19407	-0.10892	0.090916	-0.10413	-0.10161	0.020151	-0.19174	0.014127	0.0090044	-0.20463	-0.14323	0.015706	0.15952	1	0.045695	-0.060582	-0.14275	0.17071	0.14228	-0.0068052	0.17574	-0.066545	-0.34916	-0.044233
Howardella	0.12331	-0.048668	0.0095316	0.099654	0.075664	0.20454	0.144	0.24933	0.29446	-0.2518	0.11196	0.20097	-0.035341	0.15477	-0.10657	0.2066	0.10075	0.070325	0.27709	0.22919	0.16863	0.021121	-0.020001	0.071766	0.074001	0.12973	-0.17694	-0.12967	-0.074377	-0.16554	-0.00231	0.093708	0.043727	0.069677	0.090482	0.17293	0.076396	-0.28638	0.045695	1	0.11344	0.16365	0.069526	0.27729	0.15915	0.030791	-0.071404	0.066819	-0.05578
Intestinibacter	0.052728	0.012973	0.12672	-0.14703	0.002715	0.36802	0.14301	0.52827	-0.0068112	-0.079742	0.19197	-0.023707	-0.16046	0.32543	0.038414	0.22599	0.2152	0.32258	0.065724	0.30022	0.33405	-0.0049262	0.21459	0.15335	0.21575	0.071039	-0.19185	-0.14672	0.41634	0.11583	0.096983	0.27523	-0.021757	0.16468	0.38312	0.21707	0.20086	-0.08599	-0.060582	0.11344	1	0.40133	0.051892	-0.15	0.23364	-0.24577	-0.15629	0.48787	0.02602
Intestinimonas	0.1186	0.19433	0.1594	-0.082973	-0.0054836	0.24777	0.14661	0.38859	-0.19259	-0.10447	0.37062	-0.034823	0.066595	0.50058	0.066176	0.29534	0.022482	0.035889	0.16814	0.35771	0.26553	-0.044773	0.21906	0.21375	0.40307	-0.031884	-0.11039	-0.31192	0.18427	0.064984	0.20894	0.28775	-0.074156	0.36325	0.28416	0.1807	0.3926	-0.034115	-0.14275	0.16365	0.40133	1	-0.019651	0.065862	0.42778	-0.022563	-0.22252	0.40236	-0.26516
Lachnospira	0.41508	0.14502	0.0044511	-0.14502	-0.021744	-0.013645	-0.075922	-0.14799	-0.036366	0.21144	-0.13	0.14671	0.088021	0.01726	-0.33705	-0.15747	0.14362	-0.14231	0.072375	0.12541	0.15966	0.0024658	-0.03269	0.086487	0.079914	-0.27919	0.064764	0.32725	-0.079757	-0.072149	0.056095	0.071313	0.059898	-0.045553	-0.21235	-0.33771	0.043243	0.0030744	0.17071	0.069526	0.051892	-0.019651	1	0.25245	0.039346	0.12142	0.02052	-0.086827	0.068673
Lactobacillus	0.32085	0.13058	-0.011188	0.095758	-0.021862	-0.037729	-0.0087241	-0.094092	0.068558	-0.093279	-0.028416	0.2755	0.092926	0.023862	-0.36163	-0.033451	-0.20167	-0.34671	0.07718	0.11957	0.15402	-0.0024792	-0.17843	0.002174	0.11292	-0.17744	-0.12125	0.13213	-0.093126	-0.10881	0.028201	-0.13689	-0.041062	0.056707	-0.23748	-0.20963	0.097828	-0.095827	0.14228	0.27729	-0.15	0.065862	0.25245	1	0.076924	0.23453	0.051579	-0.16915	-0.23809
Marvinbryantia	0.16719	0.15301	0.085407	-0.13553	0.18939	0.32383	0.19278	0.37143	-0.0091813	-0.11984	0.34534	0.10241	0.13778	0.55125	0.10737	0.21503	0.18505	-0.14095	-0.011074	0.39522	0.29414	0.21664	-0.01179	0.24674	0.49731	0.047879	-0.22102	-0.16134	0.11692	0.17695	0.37694	0.34699	0.12648	0.26726	0.21664	0.07414	0.48693	0.11177	-0.0068052	0.15915	0.23364	0.42778	0.039346	0.076924	1	0.080672	-0.29271	0.24113	-0.22479
Megamonas	0.19835	0.063906	-0.07885	-0.057515	0.028086	-0.010072	0.0096067	-0.17027	0.097302	0.23569	0.27953	0.070069	0.28911	-0.063699	0.026715	-0.10805	0.036555	-0.38784	-0.14246	0.0031918	0.05096	0.25116	-0.24473	0.012767	0.031884	-0.18275	-0.19121	-0.068469	-0.30004	0.083685	0.095549	-0.21055	-0.016077	0.0064045	-0.2559	-0.13872	0.29046	0.118	0.17574	0.030791	-0.24577	-0.022563	0.12142	0.23453	0.080672	1	-0.15146	-0.30041	-0.45445
Megasphaera	0.13363	-0.31806	0.35867	0.11029	0.22224	-0.29106	-0.49097	-0.23469	0.21278	-0.0025567	-0.22438	0.063917	-0.35725	-0.29913	-0.26806	-0.29174	-0.011737	-0.03243	0.34566	-0.2844	-0.11505	0.090581	0.17432	-0.0051244	-0.16124	-0.043697	0.15614	0.57711	-0.0030488	-0.56184	-0.41674	-0.042253	0.07098	-0.29047	-0.30299	-0.22619	-0.46119	0.28417	-0.066545	-0.071404	-0.15629	-0.22252	0.02052	0.051579	-0.29271	-0.15146	1	-0.14469	0.3199
Methanobrevibacter	-0.072184	-0.06512	0.0027899	-0.17908	0.17377	0.45329	0.1414	0.5811	-0.10542	-0.16768	0.18777	-0.12441	-0.21792	0.36782	0.0056713	0.47266	0.22971	0.3808	0.13746	0.17618	0.16227	0.11437	0.17562	0.043367	0.20848	0.28726	-0.12038	-0.24872	0.50635	0.048452	0.06491	0.23974	0.17065	0.22026	0.35855	0.39757	0.26291	-0.17728	-0.34916	0.066819	0.48787	0.40236	-0.086827	-0.16915	0.24113	-0.30041	-0.14469	1	-0.053432
Mitsuokella	-0.065622	-0.42861	0.19965	0.20365	0.1011	-0.14928	-0.18036	-0.15238	-0.0099462	-0.17467	-0.1886	-0.033045	-0.40926	-0.070811	-0.22768	-0.21111	0.089399	0.23952	0.30472	-0.31697	-0.0047207	-0.037767	0.11495	0.12773	-0.096879	0.14984	0.33716	0.30163	0.098515	-0.2368	-0.30685	0.092203	0.16382	-0.32987	-0.27736	-0.08353	-0.34772	0.013454	-0.044233	-0.05578	0.02602	-0.26516	0.068673	-0.23809	-0.22479	-0.45445	0.3199	-0.053432	1
Mobiluncus	0.035807	-0.10278	-0.099641	-0.185	0.59737	0.060166	-0.10889	0.30117	-0.027752	0.049761	0.13036	-0.084886	0.020898	0.13757	-0.015345	0.012036	0.35275	0.08911	-0.068436	-0.061602	0.02049	0.50849	0.14572	-0.12614	0.16702	-0.01072	0.018179	0.083901	-0.006981	-0.069917	0.16684	0.22868	0.46172	-0.17363	0.085253	0.16733	0.17014	0.1293	-0.15542	0.0062884	0.029334	0.18663	-0.076351	-0.017716	0.28173	-0.11271	0.052198	0.16934	-0.064254
Mogibacterium	0.089367	-0.2469	-0.088077	-0.22927	0.33535	0.043678	-0.20199	0.19252	0.18254	0.042692	-0.07566	-0.18835	-0.24845	-0.19337	-0.02633	0.072286	0.31129	0.40137	0.071478	-0.23909	-0.1331	0.21813	0.17394	-0.12332	-0.19106	0.14409	0.16116	0.20695	0.24257	-0.22794	-0.31391	0.20374	0.45635	-0.26511	0.047921	0.061526	-0.22147	-0.021471	-0.0052291	-0.016185	0.1963	-0.20586	0.10582	-0.25078	-0.11958	-0.34217	0.20302	0.21476	0.38864
Moryella	0.082552	0.09027	-0.16939	-0.018054	-0.051009	0.34856	0.26009	0.48104	-0.059243	-0.18671	0.11492	-0.14172	0.13766	0.31268	0.125	0.47637	0.067126	0.23968	-0.04802	0.30433	0.15521	-0.053988	0.11442	-0.011272	0.2432	0.0357	-0.18627	-0.4191	0.17168	0.2391	0.078731	0.054074	0.048257	0.1651	0.38181	0.39803	0.24572	-0.36542	0.051523	0.3117	0.29982	0.3301	-0.018054	-0.0022691	0.18233	-0.15325	-0.43858	0.41303	-0.19011
Murdochiella	0.13256	-0.23918	-0.19283	-0.084257	0.66553	0.17991	-0.03541	0.23229	-0.022832	-0.06773	0.11001	-0.024383	-0.038685	0.11108	-0.062491	0.033421	0.54726	0.072167	0.055079	-0.019005	0.051475	0.63784	0	-0.024435	0.094924	0.28775	-0.044868	0.038827	0.12923	-0.012942	0.035219	0.31342	0.68376	-0.18522	0.019046	0.16225	0.14661	0.11582	-0.011282	0.10768	0.14118	0.027418	0.035334	-0.057389	0.21135	-0.0040123	0.025767	0.18739	0.14868
Odoribacter	-0.084565	0.30285	-0.31139	-0.16183	-0.084185	0.11659	0.081089	-0.12784	-0.2379	0.20048	0.25657	-0.14517	0.42305	-0.099086	0.18362	0.14687	-0.13224	-0.18707	-0.18271	-0.030021	-0.17283	-0.0052672	-0.16958	-0.15934	-0.14994	-0.0056263	-0.064401	-0.29998	-0.12091	0.15687	0.14056	-0.19734	0	0.10889	0.027772	-0.056456	0.23324	-0.12806	0.07677	-0.23515	-0.20091	0.05597	-0.16414	0.030217	0.084048	0.38223	-0.3534	-0.055062	-0.44766
Olsenella	0.30276	-0.1605	0.30979	0.025342	0.14497	-0.19526	-0.30476	-0.070778	0.15079	0.11507	-0.099265	0.10385	-0.14027	-0.047713	-0.13536	-0.32027	0.33502	-0.032041	0.14265	-0.025315	0.16559	0.15397	0.16403	0.14345	-0.0028097	-0.16447	-0.075535	0.47264	0.013388	-0.27822	-0.0028067	-0.042168	0.070837	-0.13827	-0.16631	-0.25213	-0.16595	0.34395	0.29513	-0.060297	0.19408	-0.12498	0.36605	-0.15005	0.045498	0.033254	0.32033	-0.17649	0.24644
Oscillibacter	0.11774	0.45365	-0.10922	-0.13499	-0.25009	0.21275	0.13972	0.25365	-0.085977	0.0044116	0.078013	-0.061762	0.19798	0.24705	0.19889	0.24263	-0.16202	0.086736	-0.029149	0.32716	0.0044116	-0.30251	0.28647	0.030948	0.077285	-0.0754	0.018266	-0.18968	0.19202	0.16333	0.20293	0.25518	-0.19763	0.31048	0.48737	0.075057	0.088422	-0.19173	-0.013779	0.13742	0.27411	0.41075	0.019916	0.0089	0.27712	-0.27114	-0.2229	0.18586	-0.23726
Pantoea	-0.26575	0.023758	-0.22652	-0.14903	0.0054242	-0.12254	-0.054113	-0.16939	-0.28123	0.31862	0.01128	-0.068891	0.12296	-0.086114	-0.049658	-0.30763	0.0049418	0.1065	-0.15976	-0.23732	-0.086114	-0.012302	-0.01864	-0.090615	-0.096983	-0.12878	0.44568	0.15941	-0.092421	0.11056	0.021529	0.038814	0.019017	-0.15801	-0.11676	-0.11721	-0.05178	0.0061355	-0.053793	-0.2405	-0.099245	-0.12201	0.075594	-0.18676	-0.23121	0.0031884	0.038391	-0.01083	0.099242
Papillibacter	0.13331	0.3436	-0.15604	-0.12885	-0.20495	0.45579	0.23818	0.29366	-0.13831	-0.18266	0.022432	-0.137	0.22997	0.14271	0.068827	0.47239	-0.18017	0.065166	-0.046421	0.30891	-0.034249	-0.21202	-0.024711	-0.074367	0.037143	0.038328	-0.079766	-0.24884	0.1906	0.26929	0.062791	0.2144	-0.11886	0.24391	0.42137	0.13985	0.057205	-0.40264	-0.11886	0.15022	0.30319	0.29174	0.0057267	0.15259	0.13302	-0.23671	-0.24431	0.35894	-0.24434
Parabacteroides	0.052957	0.44734	-0.30813	-0.10424	-0.13634	0.034225	0.17845	0.076419	-0.027363	0.16667	0.12192	-0.058443	0.287	0.028139	0.23829	-0.0044504	-0.10683	-0.010983	-0.40926	0.27983	-0.10173	-0.10637	0.18272	-0.141	0.06934	-0.18498	-0.040329	-0.17837	0.056786	0.29212	0.23594	-0.039025	-0.11199	0.060936	0.23261	0.20034	0.15401	0.049351	0.033803	-0.093004	-0.041215	0.10515	0.047774	0.041485	0.067984	0.20517	-0.24704	-0.065333	-0.4704
Paraprevotella	-0.091541	0.35356	-0.20697	-0.27355	-0.29813	0.21556	0.22501	-0.088222	0.024389	0.059164	-0.12804	-0.048875	0.35682	-0.18264	0.17261	0.20362	-0.186	0.022841	-0.11767	0.054136	-0.23408	-0.21167	-0.17817	-0.1521	-0.24206	0.028263	-0.03994	-0.23963	-0.15951	0.1106	0.11061	-0.027053	-0.14283	0.19656	0.17568	0.045516	0.043824	-0.2346	0.010712	0.033158	-0.14952	-0.19004	0.059356	-0.05449	-0.065155	0.10667	-0.3364	0.0032351	-0.3021
Peptoclostridium	0.10745	0.25334	0.15629	-0.18285	-0.18258	0.22221	0.27376	0.39649	-0.0092531	-0.043917	0.18409	0.18884	0.10078	0.49187	0.073674	0.13544	0.0075608	0.19219	-0.035715	0.47093	0.37769	-0.21081	0.16873	0.24207	0.38909	-0.024127	-0.14774	-0.081299	0.28542	0.24914	0.35134	0.20784	-0.13301	0.33558	0.31316	0.25405	0.31689	0.015645	0.041151	0.080197	0.48853	0.42891	0.08151	-0.09746	0.35374	-0.24391	-0.31327	0.35348	-0.11569
Peptococcus	-0.086448	-0.13585	0.01552	-0.10315	0.16111	0.30133	0.0050424	0.37942	0.076609	-0.1304	0.12482	-0.025076	-0.37085	0.17052	-0.015775	0.28872	0.12663	0.44531	0.11471	0.085443	0.075228	0.022927	0.33652	-0.072878	0.10292	0.34593	-0.067486	0.017969	0.4007	-0.035938	-0.0050152	0.23735	0.13291	0.045382	0.24429	0.43688	0.047747	-0.046453	-0.50126	0.061953	0.289	0.17511	-0.10566	-0.10118	0.081299	-0.44566	0.071548	0.62758	0.088073
Peptoniphilus	0.098397	-0.26877	-0.091272	-0.12575	0.82361	0.066064	-0.091432	0.23553	-0.0025892	-0.034409	0.06439	0.044241	-0.080218	0.10814	-0.1675	0.058113	0.57546	0.093529	0.10493	-0.044336	0.054072	0.73876	-0.01064	-0.0073893	0.076274	0.17403	-0.16028	0.10567	0.12017	-0.16145	0.088481	0.13663	0.73508	-0.10626	-0.024685	0.083633	0.20444	0.1541	-0.053736	0.044882	0.07882	0.05721	-0.0073973	-0.044626	0.22909	-0.047321	0.096425	0.26274	0.024279
Peptostreptococcus	-0.075168	-0.48943	-0.042441	-0.032432	0.52942	-0.065054	-0.30434	0.023715	0.18266	0.12637	0.0076992	-0.144	-0.19183	-0.19102	-0.12017	-0.20242	0.4115	0.37278	0.053773	-0.34458	-0.044082	0.44671	0.15267	0	-0.10885	0.021527	0.04563	0.18251	0.11565	-0.30887	-0.29682	0.035323	0.54516	-0.57027	-0.21251	0.02	-0.10897	0.23451	0.1438	-0.088391	0.0088355	-0.27065	0.0058967	-0.3083	-0.10123	-0.047877	0.20963	-0.048047	0.36772
Phascolarctobacter	-0.21562	-0.37427	-0.032913	0.046784	0.18861	0.023284	-0.11598	-0.049515	-0.041369	-0.10063	0.022505	-0.36079	-0.22029	-0.23807	0.090067	0.22204	0.092959	0.28642	0.074848	-0.39109	-0.29698	0.072931	0.053125	-0.25335	-0.28501	0.27566	0.11686	-0.0087938	-0.07317	-0.13191	-0.29207	0	0.10221	-0.3356	0.046835	0.16369	-0.28778	-0.11891	-0.37051	-0.063274	-0.056572	-0.15897	-0.33488	-0.26738	-0.25613	-0.25808	0.16924	0.098774	0.3071
Phyllobacterium	-0.09277	0.14995	-0.010756	0.020923	-0.21456	-0.2693	-0.16775	-0.30153	0.025632	0.22941	0.018212	-0.090373	0.13826	-0.31283	0.13484	-0.35018	-0.19947	-0.096998	-0.077733	-0.38317	-0.23636	-0.13904	0.022571	-0.20552	-0.24357	-0.17398	0.39577	0.19096	-0.31501	-0.10793	0.0069517	-0.088778	-0.21932	-0.12231	-0.12218	-0.22709	-0.28215	0.16345	0.15199	-0.085875	-0.24732	-0.21106	0.11159	0.021037	-0.19017	0.21106	0.14876	-0.36719	0.034335
Porphyromonas	0.10226	-0.20893	-0.17297	-0.16823	0.82113	-0.0085526	-0.092454	0.18006	0.045587	0.054092	0.088569	0.075728	-0.044136	0.032455	-0.11059	0.0027804	0.65187	0.034307	0.0054986	-0.086733	-0.016227	0.69857	-0.029271	-0.10842	0.02166	0.16509	-0.10638	0.18089	0.022576	-0.18735	0.097365	0.13409	0.69966	-0.22026	-0.029879	0.018406	0.084023	0.23124	-0.0028158	0.07263	0.035235	-0.024634	0.07326	-0.0081844	0.23565	-0.040055	0.11254	0.13946	0.074212
Prevotella	0.04851	-0.24645	-0.26761	-0.22803	0.5987	-0.02904	-0.15927	0.15516	0.062883	0.21581	-0.078191	-0.078059	-0.14986	-0.036734	-0.10832	-0.059004	0.47957	0.17764	-0.086351	-0.15645	-0.050509	0.50379	0.1143	-0.10584	-0.094231	0.08969	-0.019011	0.12613	0.1232	-0.079517	-0.041325	0.14142	0.57075	-0.23083	0.034587	0.037499	0.087431	0.035987	-0.11712	-0.0073984	0.092032	-0.09294	0.085222	-0.12969	0.023261	-0.088405	0.070965	0.17901	0.090715
Propionibacterium	0.15365	-0.29354	0.16768	-0.04077	0.56655	0.051403	-0.087164	0.28968	0.13414	-0.1761	0.12066	-0.0081276	-0.2404	0.14359	-0.014203	0.041776	0.41044	0.19588	0.12668	-0.078736	-0.013546	0.56662	0.2375	-0.029865	0.081363	0.33405	-0.011217	0.10678	0.21969	-0.1456	0.073148	0.20759	0.48205	-0.073545	0.068023	0.34662	0.073306	0.2548	-0.18616	-0.011641	0.12489	0.057578	-0.11687	-0.18036	0.21959	-0.12438	0.19969	0.2862	0.11894
Pseudobutyrivibrio	0.32047	0.28479	0.12201	-0.03452	-0.25737	0.040804	0.22054	0.054232	-0.11554	-0.088172	0.064791	0.023656	0.21276	0.33333	0.17362	0.25645	-0.25423	-0.33553	-0.043722	0.3556	0.16129	-0.16713	-0.13732	0.23491	0.28418	-0.18378	-0.071233	-0.18493	0.033338	0.30307	0.16989	-0.025848	-0.24967	0.5146	0.16199	-0.09074	0.25216	-0.15016	-0.015673	0.043891	0.019397	0.26553	0.030205	0.11063	0.2985	0.20384	-0.26334	-0.021637	-0.25964
Robinsoniella	-0.088817	0.27915	-0.01063	-0.036185	-0.17851	0.26478	0.072528	0.28327	0.16556	-0.056679	0.29023	0.0051527	0.18131	0.0051527	0.31334	0.16421	0.029569	0.28105	0.13356	0.15491	-0.066985	-0.22672	0.1673	0.023237	-0.12122	0.084921	-0.021334	-0.15692	0	-0.052308	-0.046374	0.13548	-0.081279	0.1606	0.32602	0.24546	-0.10069	-0.12115	0.096561	0.31825	0.26852	0.15644	-0.015508	-0.11954	-0.018272	-0.041971	-0.058195	0.21384	-0.18097
Romboutsia	0.16252	-0.16412	0.17775	0.10066	0.18411	0.15175	-0.08553	0.32344	0.2137	-0.14396	0.17429	-0.0043625	-0.14016	0.27047	-0.061748	0.062786	0.2128	0.0055337	0.026608	0.12897	0.27047	0.21688	0.075541	0.087438	0.26858	0	-0.20094	0.0078153	0.13266	-0.075547	0.11342	0.13109	0.07432	-0.063599	0.017525	0.062347	0.18799	0.096355	0.16124	0.18041	0.32789	0.234	0.080968	0.052806	0.38895	0.025844	0	0.14539	0.014364
Roseburia	0.066963	0.16397	-0.059896	0.15534	0.056893	-0.095208	0.10811	-0.080263	-0.15632	-0.062366	-0.047889	0.075269	0.16889	0.10108	0.0067643	-0.19897	0.081452	-0.27006	0.034977	0.088362	0.083871	0.12781	-0.025602	0.096983	0.10334	0.06301	0.053424	-0.082189	-0.13079	0.0976	0.22151	0.38126	0.14655	0.099461	-0.11447	-0.067323	0.17888	0.082741	0.19927	0.071611	0.049569	0.12623	0.19418	0.11497	0.17213	0.16562	-0.09971	-0.15146	0.037766
Sarcina	0.019132	0.45308	-0.011092	-0.12945	-0.28447	0.22442	0.19027	0.37962	-0.1246	-0.058065	0.098595	-0.12688	0.1338	0.27742	0.3089	0.3891	-0.16537	0.16094	-0.017489	0.32112	0.027957	-0.3146	0.21645	0.053879	0.12056	0.0052508	-0.013356	-0.28766	0.22824	0.24657	0.22581	0.24556	-0.23339	0.37622	0.65011	0.14928	0.092673	-0.21758	-0.1321	0.057751	0.44181	0.4527	-0.090615	-0.14968	0.28107	-0.33124	-0.27868	0.32996	-0.21243
Senegalimassilia	0.16719	0.017487	0.11463	-0.17924	-0.052152	0.15847	0.070101	0.13846	-0.16526	0.054471	-0.11131	0.16777	0.066668	0.3813	-0.21245	0.033598	0.072521	0.096732	0.084164	0.29478	0.4118	-0.094626	-0.028297	0.35592	0.4057	-0.21812	0.024808	0.16914	0.13511	0.13531	0.050113	0.25534	-0.010998	0.092007	0.037201	-0.083037	0.18123	-0.08383	-0.029489	0.16851	0.22054	0.15877	0.38035	0.0021978	0.20971	-0.20652	-0.13988	0.18085	0.18653
Slackia	0.22605	-0.085158	0.1636	0.017928	0.078793	0.14834	0.033688	0.065343	-0.27062	-0.172	-0.12289	0.064779	-0.011391	0.22561	-0.34428	0.11482	0.053839	-0.031168	0.19755	0.23953	0.21667	0.058717	-0.016922	0.13431	0.24151	-0.062721	-0.076301	0.064027	0.25838	-0.040017	0.011169	0.11746	-0.0056377	0.0089834	0	-0.094251	0.042533	0.0031831	0.032558	-0.0023994	0.18132	0.24867	0.062748	0.090129	0.129	-0.23157	0.06639	0.10113	0.13239
Solobacterium	-0.09504	-0.16862	-0.029386	0.065733	-0.24045	0.1036	0.022913	0.15517	0.39313	-0.13389	0.10822	-0.13959	-0.35738	-0.0085462	0.10155	0.21964	-0.17329	0.36858	0.057916	-0.097066	-0.094008	-0.26372	0.14182	-0.071372	-0.13118	0.19823	0.15628	-0.15991	0.24459	-0.0068045	-0.27063	-0.05136	-0.12942	-0.083061	0.085832	0.2404	-0.13132	-0.28822	-0.056351	0.16524	0.12561	-0.054778	-0.14004	-0.14942	-0.13854	-0.16876	-0.016934	0.19346	0.15008
Sporobacter	-0.17212	0.13654	-0.23948	-0.096378	0.033617	0.42615	0.15561	0.47914	-0.14056	-0.18146	0.18876	-0.33623	-0.019052	0.10674	0.38051	0.43618	0.11026	0.4265	-0.054253	0.045463	-0.17079	-0.0091494	0.23971	-0.23266	-0.050756	0.34206	0.041433	-0.4175	0.23548	0.22309	0.032022	0.3488	0.090922	0.13147	0.60302	0.47581	0.0026743	-0.19393	-0.31394	0.04013	0.39312	0.31868	-0.27307	-0.23957	0.083813	-0.41102	-0.23794	0.55374	-0.07908
Streptococcus	0.083976	-0.171	0.21365	0.11472	0.046206	-0.020468	-0.032538	-0.052231	0.17274	-0.18986	-0.090437	0.28479	-0.22445	0.021575	-0.1131	-0.077628	0.21791	-0.065681	0.2259	0.064865	0.11651	-0.0024658	-0.04203	0	-0.010799	0.24232	-0.13176	0.21902	-0.010291	-0.17522	0	0.08752	-0.016336	0.032538	-0.14735	-0.049922	-0.12108	0.19369	0.13028	0.15759	0.069189	-0.037119	0.054113	0.069642	0.091808	-0.23006	0.19494	0	0.18944
Subdoligranulum	0.19392	0.13175	0.12436	0.010799	0.027121	0.12595	0.25758	0.21282	-0.2268	-0.051668	0.067681	0.25834	0.11857	0.55113	-0.10383	0.064182	0.2125	-0.11469	0.094103	0.42287	0.5253	0.066432	-0.041939	0.32794	0.41164	-0.11827	-0.18942	-0.08742	0.1335	0.20827	0.4521	0.15849	-0.0081502	0.40909	0.11676	-0.0058605	0.50917	-0.0030678	0.042586	0.11563	0.31499	0.45101	0.24406	0.060805	0.36208	0.076522	-0.26874	0.26263	-0.14886
Succinivibrio	-0.22203	-0.27484	-0.016764	0.11879	0.035096	0.014683	-0.19607	-0.16159	0.14185	-0.13233	-0.1186	-0.32735	-0.22021	-0.29949	0.1923	0.13604	-0.018652	0.18258	0.15104	-0.4025	-0.40164	-0.0398	-0.01005	-0.16519	-0.39974	0.34861	0.13217	-0.033273	-0.22148	-0.14695	-0.3552	0.087201	0.070313	-0.19841	0.016322	0.0094798	-0.39087	-0.11248	-0.25621	-0.062345	-0.14192	-0.27255	-0.31676	-0.30444	-0.21875	-0.21661	0.19872	-0.035037	0.29813
Sutterella	0.07653	0.16397	0.055459	0.099245	-0.23028	-0.17001	-0.073515	-0.20608	-0.047576	0.10968	-0.15494	0.15269	0.21276	-0.14839	-0.038331	-0.0088432	-0.21967	-0.15549	0.083071	0.13147	0.023656	-0.26544	-0.016292	0.023707	-0.09042	-0.3413	-0.16027	0.10274	-0.21798	-0.10787	-0.010753	-0.33603	-0.30938	0.034595	-0.0021598	-0.1727	-0.15302	-0.045967	0.1321	0.16401	-0.16164	-0.078352	0.056095	0.11931	-0.20699	0.1274	0.074144	-0.31373	-0.17467
Terrisporobacter	0.2157	0.0043243	0.11338	-0.15135	0.17376	0.37825	0.10834	0.46305	-0.020434	-0.071121	0.39806	0.049569	0.0021981	0.43319	-0.020337	0.23928	0.29683	0.14216	0.16212	0.32181	0.33405	0.15518	0.12362	0.21814	0.30636	0.12892	-0.12493	-0.072071	0.28527	0.072071	0.18319	0.26875	0.18494	0.21235	0.19264	0.176	0.36069	-0.064493	0.047119	0.14353	0.58531	0.47549	0.090811	-0.056523	0.48693	-0.031918	-0.20241	0.47974	-0.054406
Thalassospira	-0.0096885	-0.27678	-0.14379	-0.037875	0.10975	0.41784	0.040877	0.1992	0.15602	-0.072601	0.33856	-0.1423	-0.17475	0.055177	0.17051	0.20599	0.23331	0.099459	-0.16531	0	0.055177	0.22901	0.050287	-0.18917	0.075587	0.37226	-0.28857	-0.19076	0.010389	0.20463	-0.037753	0.11344	0.043976	-0.096353	0.034999	0.31622	0.21827	0.12415	-0.17838	-0.021836	0.078578	0.10874	-0.30009	-0.082022	0.15006	0.24945	-0.17262	0.19357	-0.19124
Trichococcus	0.27184	0.053832	0.20295	0.0059814	-0.13144	-0.1744	-0.15885	-0.2556	0.07851	0.17886	-0.089812	0.32195	0.0060809	-0.011924	-0.015628	-0.37081	0.030793	-0.33276	-0.063636	0.20912	0.2206	-0.085174	0.083882	0.13742	0.15518	-0.21472	-0.20057	0.43791	-0.042658	-0.032042	0.089431	-0.089575	-0.158	0.089916	-0.27544	-0.23533	0.017925	0.5055	0.29794	-0.26578	-0.15236	-0.1418	0.2572	0.072168	0.090608	0.17218	0.16657	-0.28118	-0.05235
Turicibacter	0.11876	-0.27949	0.10537	0.072203	0.15501	0.16518	0	0.15222	0.18343	-0.085899	0.1034	0.20662	-0.087612	0.062683	-0.1923	-0.1074	0.26912	0.11779	0.068439	0.086084	0.36913	0.20696	-0.075377	0.093064	0.062751	0.025508	-0.22829	0.23291	0.18272	-0.066545	0.0023216	0.0069761	0.13477	-0.26143	-0.10026	-0.0031599	-0.0023266	0.062856	0.26829	0.18205	0.34899	-0.068137	0.13043	0.023418	0.042339	0.013753	0.02484	-0.017518	0.2064
Varibaculum	-0.037802	-0.31829	-0.20747	-0.13641	0.64235	-0.053747	-0.045569	0.12858	-0.011937	0.050989	-0.11503	0.050989	-0.17913	0.011331	-0.086131	0.029121	0.51694	0.15451	0.0028796	-0.12491	-0.039658	0.52771	-0.0030658	-0.042583	-0.065223	0.1902	-0.087965	0.1015	0.11823	-0.11164	-0.016996	0.046816	0.62557	-0.051266	-0.036985	0.050123	0.10788	0.11706	-0.15631	-0.036514	-0.068132	-0.14048	-0.0056838	-0.15144	0.0287	-0.16362	0.10777	0.29569	0.12437
Veillonella	0.25213	0.069786	-0.0053152	0.17059	-0.048684	-0.14665	-0.15801	-0.31185	-0.054281	-0.010305	-0.22611	0.14427	0.076203	-0.26794	-0.20259	-0.12978	-0.026612	-0.20261	0.21475	0.080038	-0.020611	-0.055944	0.019518	-0.015491	-0.1857	-0.10694	-0.20801	0.12615	-0.098311	-0.30154	-0.14427	-0.13935	0.078027	-0.010361	-0.28462	-0.16131	-0.067129	0.044055	0.35674	0.052581	-0.16524	-0.15644	0.25847	0.33524	-0.22448	0.1221	0.12252	-0.25921	-0.045243
Victivallis	-0.16892	0.1547	-0.12108	-0.078505	-0.066685	0.26201	0.15272	0.3018	-0.077585	-0.064442	0.12662	-0.16571	0.030516	0.069045	0.21959	0.48739	0.010566	0.29778	0.15675	0.13147	-0.087457	-0.15256	0.057289	-0.083033	-0.085247	0.25287	-0.016676	-0.31885	0.16467	0.013744	-0.027618	0.18326	0.008713	0.10876	0.50621	0.2882	-0.041516	-0.34764	-0.16773	0.30408	0.38518	0.22593	-0.21012	-0.16483	0.023318	-0.30336	-0.17511	0.35891	-0.088412
Weissella	0.19348	0.040909	-0.075714	-0.084546	0.027397	-0.017193	-0.095663	-0.15905	0.014319	-0.019029	-0.13888	0.13864	0.0055454	-0.078836	-0.051305	0.016768	0.021841	-0.21035	0.18239	0.016346	-0.11146	-0.04039	-0.12357	-0.10353	-0.016328	0.22236	0.2223	0.24675	-0.22692	-0.058441	-0.051651	0.37984	0.092624	-0.021866	-0.043684	-0.1221	-0.19888	-0.0077476	0.011321	0.28325	-0.10353	-0.02201	0.16364	0.24131	0.027543	-0.14897	0.20361	-0.11624	0.14024
[truncated: 41 more columns]
