# Supplementary material for: Initial Sequencing and Characterization of the Gastrointestinal and Oral Microbiota in Urban Pakistani Adults
Source: Front Cell Infect Microbiol. 2020 Aug 7;10:409. doi: 10.3389/fcimb.2020.00409 (PMC7428047; doi:10.3389/fcimb.2020.00409)
Supplement: Supplementary file 7 [file Table_7.XLSX]

## Sheet: Sheet1
Phylum	#_samples	#_detected	min_total	mean_total	max_total	#_males	min_males	mean_males	max_males	#_females	min_females	mean_females	max_females
Proteobacteria	28	28	8.28422	34.6595	74.8527	13	8.28422	33.8855	51.3218	15	24.8779	35.3303	74.8527
Firmicutes	28	28	15.0278	31.2471	62.4263	13	15.0278	25.4329	42.987	15	16.097	36.2861	62.4263
Bacteroidetes	28	28	4.13369	15.4322	31.0995	13	5.11871	16.9499	31.0995	15	4.13369	14.1169	21.6114
Actinobacteria	28	28	2.07106	10.2326	37.9609	13	4.7146	13.3699	37.9609	15	2.07106	7.51361	15.2635
Fusobacteria	28	28	0.639838	7.26884	16.7705	13	2.28995	9.42143	16.7705	15	0.639838	5.40327	10.6836
Spirochaetes	28	25	0	0.576095	3.62856	12	0	0.582849	3.62856	13	0	0.570242	2.44149
Candidatus_Saccharibacteria	28	28	0.00842	0.532798	4.79879	13	0.00842	0.300491	1.01869	15	0.0673514	0.73413	4.79879
Synergistetes	28	16	0	0.0508144	0.353595	7	0	0.0569899	0.353595	9	0	0.0454623	0.23573
