# Supplementary material for: Initial Sequencing and Characterization of the Gastrointestinal and Oral Microbiota in Urban Pakistani Adults
Source: Front Cell Infect Microbiol. 2020 Aug 7;10:409. doi: 10.3389/fcimb.2020.00409 (PMC7428047; doi:10.3389/fcimb.2020.00409)
Supplement: Supplementary file 8 [file Table_8.XLSX]

## Sheet: genera_oral_per_OUTPUT
Genus	#_samples	#_detected	min_total	mean_total	max_total	#_males	min_males	mean_males	max_males	#_females	min_females	mean_females	max_females
Abiotrophia	28	28	0.00889	0.642508	3.09471	13	0.00889	0.545199	1.56514	15	0.0355714	0.726842	3.09471
Actinomyces	28	28	0.426856	4.02592	14.273	13	1.02268	5.39522	14.273	15	0.426856	2.83919	4.79324
Aggregatibacter	28	28	0.0444642	2.56558	10.6981	13	0.0800356	2.49889	7.29213	15	0.0444642	2.62339	10.6981
Bergeyella	28	28	0.0711427	0.864194	3.69942	13	0.0711427	0.599241	2.16985	15	0.115607	1.09382	3.69942
Capnocytophaga	28	28	0.462428	4.41561	11.4095	13	0.462428	4.82266	11.4095	15	0.995998	4.06284	8.90173
Centipeda	28	28	0.0266785	1.42285	5.7181	13	0.0889284	2.23621	5.7181	15	0.0266785	0.717949	2.54335
Corynebacterium	28	28	0.160071	2.7698	11.5518	13	0.160071	3.33687	11.5518	15	0.160071	2.27835	5.25567
Gemella	28	28	0.275678	3.4193	18.177	13	0.729213	1.75736	4.24189	15	0.275678	4.85964	18.177
Granulicatella	28	28	0.0177857	1.02712	3.85949	13	0.0177857	0.46448	1.97421	15	0.160071	1.51475	3.85949
Haemophilus	28	28	0.995998	16.17	56.2116	13	0.995998	8.24845	16.8341	15	8.33259	23.0354	56.2116
Lautropia	28	28	0.0266785	2.65356	14.2819	13	0.0266785	3.40049	10.4669	15	0.0266785	2.00622	14.2819
Leptotrichia	28	28	0.72032	5.62822	16.5407	13	2.4811	7.62116	16.5407	15	0.72032	3.90099	10.8048
Neisseria	28	28	0.00889	11.0875	35.6692	13	0.1245	16.5058	35.6692	15	0.00889	6.39158	21.3072
Porphyromonas	28	28	0.0177857	3.58794	10.6447	13	0.160071	3.25615	7.71009	15	0.0177857	3.8755	10.6447
Prevotella	28	28	0.480213	4.15613	23.7439	13	1.03157	5.61959	23.7439	15	0.480213	2.8878	8.54602
Streptococcus	28	28	6.74077	15.5803	37.6612	13	6.74077	10.1823	17.2788	15	9.67541	20.2585	37.6612
Trichococcus	28	28	0.0355714	0.921679	3.21032	13	0.0355714	0.549304	1.18275	15	0.240107	1.2444	3.21032
Veillonella	28	28	1.18275	7.29149	21.2183	13	2.20542	7.47888	18.257	15	1.18275	7.12909	21.2183
Alloprevotella	28	27	0	1.48828	6.83859	12	0	1.83945	6.83859	15	0.0711427	1.18393	5.23788
Campylobacter	28	27	0	0.882297	2.74789	13	0.346821	1.19438	2.74789	14	0	0.611827	1.66296
Lachnoanaerobaculum	28	27	0	0.445277	1.97421	13	0.0622499	0.741526	1.97421	14	0	0.188528	0.578035
Rothia	28	27	0	2.55256	16.2116	12	0	3.16175	16.2116	15	0.231214	2.0246	5.87817
Cardiobacterium	28	26	0	0.249952	0.933748	12	0	0.185381	0.364607	14	0	0.305914	0.933748
Fusobacterium	28	26	0	1.62898	7.61227	13	0.0444642	1.90444	7.61227	13	0	1.39025	5.53135
Peptostreptococcus	28	26	0	0.260433	1.56514	12	0	0.366659	1.56514	14	0	0.168371	0.960427
Propionibacterium	28	26	0	0.383345	3.21921	13	0.00889	0.606081	3.21921	13	0	0.190307	1.04936
Tannerella	28	25	0	0.388427	1.51178	12	0	0.508944	1.51178	13	0	0.283978	0.738106
Catonella	28	24	0	0.108302	0.746999	12	0	0.164176	0.746999	12	0	0.0598781	0.231214
Johnsonella	28	24	0	0.243283	1.41396	12	0	0.390601	1.41396	12	0	0.115607	0.426856
Kingella	28	24	0	0.290287	2.00089	13	0.00889	0.407702	2.00089	11	0	0.188528	1.17386
Peptoclostridium	28	23	0	0.0701894	0.898177	11	0	0.112186	0.898177	12	0	0.0337922	0.231214
Eikenella	28	22	0	0.172458	1.04046	13	0.0444642	0.254472	1.04046	9	0	0.101378	0.960427
Selenomonas	28	21	0	0.358889	4.06403	10	0	0.574614	4.06403	11	0	0.171928	0.853713
Actinobacillus	28	20	0	0.33761	4.69542	8	0	0.0916647	0.364607	12	0	0.550763	4.69542
Dialister	28	20	0	0.0717774	1.21832	9	0	0.111502	1.21832	11	0	0.0373497	0.18675
Parvimonas	28	20	0	0.0832112	0.809249	9	0	0.0957688	0.809249	11	0	0.0723279	0.373499
Atopobium	28	19	0	0.0231846	0.106714	9	0	0.0164171	0.0444642	10	0	0.0290498	0.106714
Candidatus_Saccharimonas	28	19	0	0.0244547	0.142286	10	0	0.0253097	0.0800356	9	0	0.0237137	0.142286
Mycobacterium	28	18	0	0.0533567	0.391285	7	0	0.0718266	0.391285	11	0	0.0373496	0.213428
Oribacterium	28	18	0	0.0543098	0.551356	8	0	0.0779834	0.551356	10	0	0.0337926	0.133393
Peptococcus	28	18	0	0.0343008	0.284571	10	0	0.0465162	0.284571	8	0	0.0237141	0.0978213
Filifactor	28	16	0	0.0435108	0.489106	8	0	0.0205211	0.0889284	8	0	0.0634352	0.489106
Fretibacterium	28	16	0	0.0581207	0.569142	8	0	0.0677215	0.569142	8	0	0.0497999	0.329035
Stomatobaculum	28	16	0	0.0768592	0.978213	7	0	0.136813	0.978213	9	0	0.0248994	0.0889284
Comamonas	28	15	0	0.279172	2.31214	9	0	0.409755	2.31214	6	0	0.166	0.818141
Megasphaera	28	15	0	0.0317599	0.311249	5	0	0.0437801	0.311249	10	0	0.0213424	0.0711427
Mogibacterium	28	15	0	0.0142916	0.0711427	7	0	0.015049	0.0444642	8	0	0.0136351	0.0711427
Moraxella	28	15	0	0.644096	5.53135	9	0	1.13897	5.53135	6	0	0.215206	2.6056
Olsenella	28	15	0	0.181033	2.99689	5	0	0.359818	2.99689	10	0	0.0260855	0.0800356
Streptobacillus	28	15	0	0.128946	0.978213	8	0	0.226425	0.978213	7	0	0.044464	0.346821
Sarcina	28	13	0	0.0171504	0.0800356	6	0	0.0184695	0.0800356	7	0	0.0160071	0.0711427
Solobacterium	28	12	0	0.0282661	0.302357	5	0	0.042412	0.302357	7	0	0.0160064	0.160071
Lactobacillus	28	9	0	0.00730453	0.0444642	3	0	0.00410395	0.0355714	6	0	0.0100784	0.0444642
Mycoplasma	28	9	0	0.0257254	0.204535	4	0	0.00752427	0.053357	5	0	0.0414997	0.204535
Staphylococcus	28	9	0	0.00508112	0.0355714	4	0	0.00341967	0.0177857	5	0	0.00652104	0.0355714
Anaeroglobus	28	8	0	0.0168325	0.373499	6	0	0.0348869	0.373499	2	0	0.00118533	0.00889
Delftia	28	6	0	0.00412851	0.0355714	2	0	0.00273604	0.0266785	4	0	0.00533533	0.0355714
Others	28	4	0	0.00285821	0.0355714	0	0	0	0	4	0	0.00533533	0.0355714
