# Supplementary material for: Initial Sequencing and Characterization of the Gastrointestinal and Oral Microbiota in Urban Pakistani Adults
Source: Front Cell Infect Microbiol. 2020 Aug 7;10:409. doi: 10.3389/fcimb.2020.00409 (PMC7428047; doi:10.3389/fcimb.2020.00409)
Supplement: Supplementary file 9 [file Table_9.XLSX]

## Sheet: Diff_abun
Genus	P-value	FDR	Statistics
Streptococcus	0.00015817	0.0066907	180
Haemophilus	0.0002268	0.0066907	173
Granulicatella	0.0010314	0.020284	166
Eikenella	0.0022004	0.032456	31
Leptotrichia	0.0031351	0.036994	35
Lachnoanaerobaculum	0.0060994	0.052457	37.5
Campylobacter	0.0071128	0.052457	40
Gemella	0.0071128	0.052457	155
Neisseria	0.0082919	0.054358	41
Centipeda	0.014835	0.083378	45
Propionibacterium	0.015545	0.083378	44.5
Trichococcus	0.021246	0.094765	148
Catonella	0.022096	0.094765	47.5
Moraxella	0.022487	0.094765	50
Kingella	0.031673	0.12458	50.5
Anaeroglobus	0.039839	0.13898	61.5
Johnsonella	0.040045	0.13898	52.5
Bergeyella	0.047552	0.15586	141
Actinomyces	0.062019	0.19259	56.5
Prevotella	0.072368	0.21349	58
Lautropia	0.076103	0.21381	58.5
Tannerella	0.096789	0.25957	61
Shuttleworthia	0.10301	0.26425	117
Actinobacillus	0.11831	0.29085	131.5
Peptostreptococcus	0.15272	0.36042	66
Streptobacillus	0.16636	0.37335	68.5
Peptoclostridium	0.17085	0.37335	67.5
Slackia	0.19734	0.41583	110.5
Comamonas	0.20687	0.42087	71
Cardiobacterium	0.24902	0.48974	123
Lactobacillus	0.27825	0.52958	117.5
Peptococcus	0.28765	0.53036	74.5
Dialister	0.3962	0.70835	116
Atopobium	0.40931	0.71028	115.5
Candidatus_Saccharimonas	0.42289	0.71287	80
Olsenella	0.46615	0.76397	113
Delftia	0.47968	0.7649	109
Fusobacterium	0.51881	0.7876	83
Selenomonas	0.53051	0.7876	83.5
Corynebacterium	0.53396	0.7876	83.5
Capnocytophaga	0.5551	0.7988	84
Veillonella	0.58604	0.80885	85
Megasphaera	0.6098	0.80885	108.5
Alloprevotella	0.61225	0.80885	86
Mycoplasma	0.61692	0.80885	107
Aggregatibacter	0.65012	0.82258	87
Parvimonas	0.6571	0.82258	107.5
Stomatobaculum	0.68272	0.82258	88.5
Rothia	0.68316	0.82258	88
Staphylococcus	0.71698	0.82792	104.5
Fretibacterium	0.71823	0.82792	105.5
Porphyromonas	0.72969	0.82792	105.5
Abiotrophia	0.76455	0.84882	90.5
Oribacterium	0.77689	0.84882	91
Mogibacterium	0.8072	0.86591	92
Solobacterium	0.87801	0.91596	94
Filifactor	0.88492	0.91596	101
Mycobacterium	0.9435	0.95976	99.5
Sarcina	1	1	97.5
